# Supplementary material for: TMJ Replacement as a System: Results of an International Surgeon Survey on Design, Fixation, Materials, and Digital Workflow
Source: Craniomaxillofac Trauma Reconstr. 2026 May 19;19(2):24. doi: 10.3390/cmtr19020024 (PMC13214619; doi:10.3390/cmtr19020024)
Supplement: Supplementary file 1 [file cmtr-19-00024-s001.zip]

Archive with 1 entries (1 files):
- cmtr-4196070-supplementary.pdf
